# Supplementary material for: Yield and Nutritional Characterization of Thirteen Quinoa (Chenopodium quinoa Willd.) Varieties Grown in North-West Europe—Part I
Source: Plants (Basel). 2021 Dec 7;10(12):2689. doi: 10.3390/plants10122689 (PMC8705647; doi:10.3390/plants10122689)
Supplement: Supplementary file 1 [file plants-10-02689-s001.zip]

Archive with 1 entries (1 files):
- plants-1448994-supplementary.pdf
